# Supplementary material for: Metabolic flux from the Krebs cycle to glutamate transmission tunes a neural brake on seizure onset
Source: PLoS Genet. 2021 Oct 29;17(10):e1009871. doi: 10.1371/journal.pgen.1009871 (PMC8555787; doi:10.1371/journal.pgen.1009871)
Supplement: S1 Data — (XLSX) [file pgen.1009871.s015.xlsx]

## Sheet: Fig 1B
Seizure index
Genotype	w[1118]	Indy[206]/+	Indy[302]/+	Indy[206]	Indy[302]	Indy[206]/Indy[302]
	0.15	0.1	0.2	0.5	0.4	0.55
	0.1	0.1	0.05	0.4	0.35	0.45
	0.1	0.2	0.05	0.55	0.5	0.5
Recovery time
Genotype	w[1118]	Indy[206]/+	Indy[302]/+	Indy[206]	Indy[302]	Indy[206]/Indy[302]
	9	15	11	25	18	32
	8	13	10	24	16	26
	8	12	8	23	15	23
	5	10	7	21	15	23
	5	10	7	19	14	19
	4	8	7	18	14	18
	4	7		18	13	18
		6		18	13	17
				17	12	16
				17	11	16
				17	10	16
				17	10	16
				16	9	16
				16	9	16
				14	9	15
				14	8	15
				13	8	15
				13	8	15
				13	7	14
				13	7	14
				12	7	12
				12	7	12
				12	7	11
				12	6	11
				11	5	11
				11		10
				9		10
				9		10
				8		10

## Sheet: Fig 1C
Seizure index
Genotype	VGlut-Gal4/+	UAS-Indy[RNAi]/+	VGlut-Gal4>Indy[RNAi]	UAS-Indy[T245M]/+	VGlut-Gal4>Indy[T245M]
	0	0.25	0.6	0.15	0.65
	0.15	0.1	0.45	0.2	0.6
	0.05	0.1	0.65	0.15	0.7
Recovery time
Genotype	VGlut-Gal4/+	UAS-Indy[RNAi]/+	VGlut-Gal4>Indy[RNAi]	UAS-Indy[T245M]/+	VGlut-Gal4>Indy[T245M]
	7	9	21	12	32
	7	9	20	12	31
	6	9	19	11	30
	6	8	19	10	30
		8	19	8	29
		6	18	8	28
		6	18	7	28
		6	17		27
		5	17		26
			16		26
			16		26
			16		25
			16		23
			15		23
			15		23
			15		23
			15		22
			14		22
			14		22
			14		22
			13		21
			13		20
			13		20
			13		19
			12		19
			12		19
			12		19
			11		18
			11		18
			10		18
			10		18
			9		17
			8		17
			8		16
					16
					15
					15
					14
					13

## Sheet: Fig 1D
Seizure index
Genotype	VGlut-Gal4/+	UAS-Indy/+	VGlut-Gal4>Indy	VGlut-Gal4/+	UAS-Indy/+	VGlut-Gal4>Indy
Background	+/+	+/+	+/+	Indy[206]	Indy[206]	Indy[206]
	0.05	0.1	0.1	0.5	0.45	0.15
	0.15	0.15	0.05	0.55	0.4	0.14
	0.2	0.1	0.1	0.6	0.5	0.2
Recovery time
Genotype	VGlut-Gal4/+	UAS-Indy/+	VGlut-Gal4>Indy	VGlut-Gal4/+	UAS-Indy/+	VGlut-Gal4>Indy
Background	+/+	+/+	+/+	Indy[206]	Indy[206]	Indy[206]
	7	11	15	23	30	11
	7	9	10	23	23	10
	7	8	6	23	20	10
	6	7	5	20	20	8
	6	6	4	20	19	8
	6	6		20	19	8
	5	5		18	19	7
	5			18	18	7
				18	18	6
				17	17	6
				17	16
				16	15
				16	15
				16	14
				16	14
				16	14
				15	14
				15	14
				15	13
				15	12
				14	12
				13	12
				12	11
				12	11
				11	10
				11	10
				11	8
				10	8
				10
				10
				9
				9
				8

## Sheet: Fig 2A
Seizure index
Genotype	VGlut[1]/+	VGlut[2]/+	+/+	VGlut[1]/+	VGlut[2]/+
Background	+/+	+/+	Indy[206]/+	Indy[206]/+	Indy[206]/+
	0.15	0.05	0.2	0.55	0.6
	0.1	0.1	0.2	0.6	0.5
	0.07	0.2	0.15	0.57	0.4
Recovery time
Genotype	VGlut[1]/+	VGlut[2]/+	+/+	VGlut[1]/+	VGlut[2]/+
Background	+/+	+/+	Indy[206]/+	Indy[206]/+	Indy[206]/+
	9	11	15	35	34
	8	10	13	34	30
	8	7	12	34	25
	7	6	10	32	23
	7	6	10	31	23
	6	5	8	28	23
	6	5	7	27	22
			6	26	22
			5	26	22
			4	26	21
			4	25	20
				24	20
				24	20
				23	19
				23	18
				23	18
				22	18
				22	18
				21	16
				21	16
				21	15
				21	15
				19	15
				19	14
				19	14
				18	14
				18	13
				16	12
				16	11
				16	11
				15	10
				15

## Sheet: Fig 2B
Seizure index
Genotype	VGlut-Gal4/+	UAS-Indy[RNAi]/+	UAS-VGlut/+	VGlut-Gal4>VGlut	VGlut-Gal4>Indy[RNAi]	VGlut-Gal4>Indy[RNAi]+VGlut
	0.05	0.25	0.22	0.25	0.6	0.25
	0.15	0.1	0.29	0.15	0.45	0.4
	0.2	0.1	0.15	0.1	0.65	0.2
Recovery time
Genotype	VGlut-Gal4/+	UAS-Indy[RNAi]/+	UAS-VGlut/+	VGlut-Gal4>VGlut	VGlut-Gal4>Indy[RNAi]	VGlut-Gal4>Indy[RNAi]+VGlut
	7	9	15	12	27	17
	7	9	13	10	26	16
	6	9	12	10	23	16
	6	8	11	9	23	15
	5	8	10	8	21	14
		6	9	8	20	14
		6	8	8	20	14
		6	8	6	19	14
		5	8	6	19	13
			8	6	19	13
			6		19	12
			6		18	12
					18	10
					18	10
					18	10
					17	9
					16	9
					16
					16
					15
					15
					14
					14
					14
					14
					14
					13
					13
					12
					12
					12
					11
					10
					9

## Sheet: Fig 2C
Seizure index
Genotype	w[1118]	mGluR[MI]/+	GluRIA[attP] /+	GluRIB[attP]/+	Nmdar1[EP331]/+	Nmdar2[attP]/Y	GluClα[glc1]/+	w1118	mGluR[MI]/+	GluRIA[attP] /+	GluRIB[attP]/+	Nmdar1[EP331]/+	Nmdar2[attP]/Y	GluClα[glc1]/+
Background	+/+	+/+	+/+	+/+	+/+	+/+	+/+	Indy[206]/+	Indy[206]/+	Indy[206]/+	Indy[206]/+	Indy[206]/+	Indy[206]/+	Indy[206]/+
	0.15	0	0.1	0	0.05	0.3	0.15	0.1	0.15	0.25	0.1	0.3	0.6	0.5
	0	0.1	0.15	0.1	0.05	0.3	0.05	0.1	0.1	0.2	0.05	0.35	0.65	0.45
	0.15	0.05	0.15	0.2	0	0.35	0.1	0.2	0.1	0	0.05	0.3	0.65	0.5
Recovery time
Genotype	w[1118]	mGluR[MI]/+	GluRIA[attP] /+	GluRIB[attP]/+	Nmdar1[EP331]/+	Nmdar2[attP]/Y	GluClα[glc1]/+	w1118	mGluR[MI]/+	GluRIA[attP] /+	GluRIB[attP]/+	Nmdar1[EP331]/+	Nmdar2[attP]/Y	GluClα[glc1]/+
Background	+/+	+/+	+/+	+/+	+/+	+/+	+/+	Indy[206]/+	Indy[206]/+	Indy[206]/+	Indy[206]/+	Indy[206]/+	Indy[206]/+	Indy[206]/+
	10	8	12	8	8	15	10	15	15	13	10	20	30	28
	9	6	11	8	4	13	7	13	11	12	8	17	29	22
	6	6	9	6		12	5	12	10	10	7	16	29	22
	6		8	5		11	5	10	9	8	6	16	28	22
	5		8	5		11	4	10	8	6		15	27	20
	5		6			10		8	8	6		15	25	19
			6			10		7	6	5		15	25	19
			5			9		6		5		15	24	18
						8		5				13	23	18
						8		4				13	22	17
						8		4				13	22	16
						8						12	21	16
												12	20	15
												12	20	15
												11	19	15
												11	19	15
												9	19	14
												8	18	13
												8	18	13
													18	13
													18	13
													17	12
													16	12
													16	11
													16	11
													16	11
													16	10
													16
													15
													15
													13
													13
													13
													13
													12
													11
													9

## Sheet: Fig 3A
Glutamate level
Genotype	w[1118]	Indy[206]	w[1118]	Indy[206]
AKG	-	-	+	+
	0.534149	0.0599874	0.425533	0.452085
	0.345527	0.0703084	0.507237	0.404286
	0.614605	0.076111	0.467299	0.41675
	0.410669	0.0604941
GABA level
Genotype	w[1118]	Indy[206]	w[1118]	Indy[206]
AKG	-	-	+	+
	0.499	0.486434	0.407636	0.442238
	0.470494	0.534365	0.413158	0.474505
	0.537048	0.449045	0.437202	0.40915
	0.384048	0.492317

## Sheet: Fig 3C
Seizure index
Genotype	w[1118]	w[1118]	Indy[206]	Indy[206]
EGCG	-	+	-	+
	0.1	0.15	0.5	0.7
	0.15	0.1	0.45	0.7
	0.1	0	0.55	0.75
Recovery time
Genotype	w[1118]	w[1118]	Indy[206]	Indy[206]
EGCG	-	+	-	+
	14	13	25	34
	11	12	24	32
	8	12	23	31
	5	10	21	30
	5	8	19	29
	5		18	29
	4		18	29
	4		18	28
	3		17	28
			17	28
			17	28
			17	28
			17	28
			16	26
			16	26
			15	26
			14	26
			14	25
			13	25
			13	25
			13	25
			13	25
			12	25
			12	25
			11	24
			10	24
			10	23
			9	23
			9	22
			8	22
				22
				22
				21
				21
				21
				21
				21
				20
				19
				18
				18
				16
				15

## Sheet: Fig 3D
Seizure index
Genotype	w[1118]	Idh3g[G9423]/+	Indy[206]/+	Idh3g[G9423]/Indy[206]
	0.15	0.17	0.2	0.75
	0.1	0.21	0.2	0.58
	0.1	0.06	0.15	0.67
Recovery time
Genotype	w[1118]	Idh3g[G9423]/+	Indy[206]/+	Idh3g[G9423]/Indy[206]
	9	14	15	33
	8	13	13	31
	8	12	12	31
	5	11	10	28
	5	11	10	27
	4	10	8	26
	4	8	7	26
	4	7	6	26
	3		5	25
			4	25
			4	24
				22
				22
				21
				21
				21
				19
				19
				19
				19
				18
				18
				18
				18
				17
				17
				16
				16
				15
				15
				13
				13
				8

## Sheet: Fig 3E
Seizure index
Genotype	Indy[206]	Indy[206]	Indy[206]	Indy[206]
AKG	0 mM	1 mM	10 mM	20 mM
	0.5	0.35	0.2	0.32
	0.4	0.55	0.4	0.15
	0.55	0.45	0.35	0.35
		0.55	0.4	0.3
		0.55	0.4	0.4
		0.4	0.35	0.1
Recovery time
Genotype	Indy[206]	Indy[206]	Indy[206]	Indy[206]
AKG	0 mM	1 mM	10 mM	20 mM
	25	18	18	15
	24	16	18	14
	23	16	15	13
	21	16	15	13
	19	15	15	12
	18	15	15	11
	18	15	14	11
	18	15	13	10
	17	15	13	10
	17	15	12	10
	17	15	12	10
	17	14	12	10
	16	13	12	9
	16	13	11	9
	14	13	11	9
	14	13	11	8
	13	13	10	8
	13	13	10	8
	13	12	10	8
	13	12	10	8
	12	12	10	8
	11	12	10	7
	10	12	10	6
	10	11	10	6
	9	11	9	6
	9	11	9	6
	8	11	9	5
	7	10	8	5
	7	10	8	5
		10	8	4
		10	8	4
		10	8
		10	7
		10	7
		9	6
		9	6
		9	6
		9	6
		9	6
		8	5
		8	5
		8	4
		8
		8
		7
		7
		7
		7
		6
		6
		6
		6
		6
		6
		5
		4

[truncated: 34 more sheets: Fig 3F, Fig 4B, Fig 4C, Fig 5A, Fig 5B, Fig 5C, Fig 5D, Fig 6A, Fig 6C, Fig 6D, Fig 7B, Fig 7C, S1A, S1B, S2A, S2B, S2C, S4A, S4B, S4C …]
